# Supplementary material for: Plant_SNP_TATA_Z-Tester: A Web Service That Unequivocally Estimates the Impact of Proximal Promoter Mutations on Plant Gene Expression
Source: Int J Mol Sci. 2022 Aug 4;23(15):8684. doi: 10.3390/ijms23158684 (PMC9369029; doi:10.3390/ijms23158684)
Supplement: Supplementary file 1 [file ijms-23-08684-s001.zip]

Archive with 1 entries (1 files):
- ijms-1818824-supplementary.pdf
